# Supplementary material for: An integrated risk predictor for pulmonary nodules
Source: PLoS One. 2017 May 17;12(5):e0177635. doi: 10.1371/journal.pone.0177635 (PMC5435179; doi:10.1371/journal.pone.0177635)
Supplement: S1 Dataset — (XLSX) [file pone.0177635.s001.xlsx]

## Sheet: Sheet1
Age	SmokeStatus	Size	Spiculation	Location	Pkyr	Disease Status	Gender	ALDOA	COIA1	TSP1	FRIL	LG3BP	C163A	PEDF	LUM	GELS	MASP1	PTPRJ	KIT	GGH	ISLR	CD14	S10A6	IBP3	BGH3	ENPL	GRP78	TENX
58.5	0	11	0	1	0	0	0	1.23583	0.287915	1.52843	0.0853689	0.61555	0.422522	1.29305	6.94593	0.507241	0.248045	0.224081	0.252083	0.197238	0.0657702	0.441985	0.96533	1.2502	1.09538	0.144617	0.146696	0.448809
72.04	1	8	0	0	40	1	0	2.27458	0.264129	3.5071	0.0250618	0.724916	0.404132	1.4802	8.48787	0.355636	0.254535	0.170592	0.178684	0.287573	0.0915792	0.337425	0.828714	0.78408	1.00194	0.179493	0.248956	0.341056
57.44	1	12	0	0	41	1	0	0.650124	0.402875	0.84014	0.0174039	0.917889	0.403159	1.85137	6.1317	0.305379	0.384106	0.275746	0.405965	0.218873	0.0634893	0.707379	0.335816	1.19099	1.34114	0.10169	0.177907	0.277959
78.99	1	20	0	0	45	1	0	0.854742	0.346529	0.30155	0.118527	0.523081	0.417636	2.23614	9.13002	0.466183	0.224555	0.165152	0.171576	0.266434	0.0966953	0.440029	0.600423	0.686704	0.809629	0.112229	0.149514	0.254962
83.01	1	16	0	1	5	0	0	0.474048	0.297025	0.298609	0.190512	0.527319	0.536598	1.29174	6.9791	0.496119	0.24584	0.146036	0.228706	0.241019	0.102053	0.365383	0.440404	0.814528	0.918607	0.0698869	0.0930553	0.375144
62.97	1	14	0	1	50	0	0	0.978059	0.430233	0.390201	0.100397	2.38461	0.507083	1.55334	7.76361	0.217083	0.129831	0.15734	0.176255	0.46664	0.0898596	0.58337	0.419899	0.369492	1.4014	0.160586	0.11841	0.343457
45.31	0	15	0	0	0	1	0	0.386955	0.259847	0.23918	0.0976315	0.948593	0.217423	1.63401	7.74749	0.427134	0.256168	0.156579	0.28237	0.234255	0.0696253	0.333926	0.284328	0.985317	1.11107	0.0760891	0.109929	0.464249
65.93	1	14	1	0	11	0	0	0.404624	0.275933	0.854281	0.0302061	0.532642	0.329429	1.42578	9.54193	0.526362	0.2818	0.234359	0.320061	0.169396	0.108978	0.406652	0.236436	0.780761	1.02917	0.0771006	0.12633	0.334095
64.28	1	8	1	0	14	1	0	1.36628	0.200505	0.6098	0.0497274	0.633571	0.247347	1.55977	11.336	0.52261	0.270137	0.159201	0.37639	0.222664	0.133173	0.523656	0.472392	0.627767	0.821956	0.0860979	0.131154	0.390295
72.12	1	14	0	1	10	0	0	0.70823	0.205228	0.312731	0.115284	0.843358	0.147814	1.29443	5.85438	0.340915	0.199149	0.142342	0.152084	0.180178	0.061336	0.351349	0.731331	0.40166	0.973298	0.0870509	0.133208	0.233197
70.02	1	13	1	0	4	1	0	0.693284	0.380859	0.276904	0.62617	0.709823	0.337479	2.05202	6.98367	0.458873	0.246404	0.157197	0.222311	0.290694	0.118134	0.474319	0.522169	0.403035	1.25646	0.0676149	0.12467	0.255686
69.3	1	14	0	1	20	1	0	0.66895	0.253162	1.24779	0.0814796	0.681449	0.206153	1.51694	5.97279	0.337486	0.331522	0.194016	0.256087	0.150133	0.070833	0.396909	0.454723	1.01923	1.07869	0.080409	0.132114	0.303472
64.47	0	12	1	1	0	0	0	0.446375	0.365435	0.146287	0.0324601	1.94256	0.776012	1.47501	13.3559	0.366885	0.26152	0.192812	0.364019	0.329526	0.161566	0.428359	0.224603	0.387807	1.50857	0.138637	0.114884	0.421303
61.31	1	16	1	1	60	0	0	0.171295	0.284289	0.226603	0.0458632	0.467716	0.195415	1.28369	8.18385	0.42794	0.27441	0.126627	0.232534	0.204176	0.0774315	0.303116	0.128191	0.598292	0.766493	0.0572593	0.0810018	0.299717
62.71	1	14	0	0	36	1	0	0.2778	0.228419	0.0846261	0.312647	0.844026	0.412449	1.98451	8.42676	0.404597	0.237896	0.178282	0.236821	0.444789	0.101036	0.361673	0.425677	0.83517	1.27172	0.068042	0.0978839	0.469482
76.57	1	15	0	1	65	0	0	3.31492	0.241958	4.14315	0.124275	0.863984	0.363288	1.51265	9.55323	0.344208	0.264584	0.134526	0.215737	0.276165	0.094494	0.535078	1.50825	0.929016	1.13425	0.285197	0.246386	0.390738
71.8	1	14	0	0	47	1	0	2.54037	0.352691	2.22371	0.114654	0.627733	0.19206	1.92155	4.8861	0.329136	0.209731	0.177447	0.181785	0.243065	0.0690492	0.445102	1.27941	0.640052	0.769424	0.297746	0.232015	0.233015
83.13	1	16	0	1	45	0	0	0.232066	0.254945	0.146632	0.0516289	0.527107	0.236299	1.46038	9.72368	0.4785	0.21996	0.135582	0.204801	0.222846	0.107381	0.349146	0.157471	0.586122	0.870986	0.128355	0.0698273	0.32414
57.83	1	20	0	1	40	1	0	0.300004	0.287836	0.377617	0.185214	0.443716	0.285336	1.33652	9.89015	0.564628	0.254331	0.242848	0.319401	0.154214	0.109244	0.406501	0.161924	1.02545	1.04449	0.194388	0.0884251	0.43503
79.49	1	14	0	1	1.5	0	0	0.152136	0.246525	0.159776	0.113463	0.804195	0.368661	1.61005	7.25025	0.380911	0.204258	0.134185	0.14042	0.185635	0.0996166	0.323044	0.0743587	0.267948	0.586959	0.0898687	0.0793875	0.265099
74.84	1	18	1	0	40	1	0	0.186833	0.186727	0.244795	0.108264	0.43212	0.274354	0.999239	7.68718	0.346225	0.239302	0.14613	0.185748	0.140333	0.0869753	0.343352	0.121396	0.312438	0.654986	0.07432	0.0549969	0.331357
72.24	1	18	0	1	10	1	0	0.31807	0.21273	0.734659	0.00660376	0.719308	0.312842	1.04362	7.99536	0.355116	0.188106	0.157719	0.294489	0.149898	0.100658	0.346543	0.654217	0.543962	0.731409	0.0527829	0.0658332	0.36966
66.71	0	20	0	1	0	0	0	0.240153	0.333233	0.325951	0.0767404	1.01482	0.295977	1.59726	11.4241	0.643605	0.291782	0.230113	0.289403	0.297192	0.138698	0.50597	0.140955	0.957549	0.923413	0.0841912	0.12586	0.410727
73.34	0	15	0	1	0	1	0	1.17515	0.212395	0.426434	0.0459676	1.12798	0.311405	1.29556	8.33531	0.463063	0.20664	0.209118	0.190213	0.18993	0.121122	0.471061	0.408475	0.699594	0.842099	0.103788	0.128538	0.429921
65.44	1	20	1	1	40	1	0	2.08231	0.326752	2.89226	0.0706219	1.70094	0.398789	1.32139	10.4589	0.419428	0.251627	0.224705	0.205483	0.351349	0.0933778	0.605882	0.89218	0.576114	0.787281	0.17092	0.168316	0.309391
58.11	1	13	0	1	26	0	0	0.352481	0.323815	0.366097	0.103982	0.891628	0.403958	1.75154	9.31283	0.476359	0.212091	0.194216	0.380433	0.268776	0.0977386	0.373402	0.39642	0.520775	1.02104	0.110147	0.1061	0.385642
68.27	1	17	0	1	28	1	0	1.08582	0.424346	1.08362	0.0561063	0.466774	0.234884	1.59315	6.51691	0.351504	0.185244	0.0872159	0.259108	0.397001	0.0773719	0.488734	0.394453	0.445768	0.984892	0.160863	0.14315	0.282672
73.67	1	11	0	0	20	0	0	1.03571	0.261027	0.88563	0.0469394	0.701096	0.527795	1.35583	8.76732	0.502049	0.254217	0.186678	0.242857	0.286753	0.0914171	0.456617	0.485951	0.656204	1.33252	0.116218	0.162455	0.469793
50.83	1	15	0	0	16	1	0	0.47816	0.333658	0.290511	0.0870071	0.624893	0.240679	1.55808	6.42819	0.436371	0.194419	0.216042	0.21789	0.390543	0.0835966	0.513839	0.35972	1.03822	0.994874	0.117024	0.117153	0.375573
48.73	1	20	1	1	15	0	0	0.274122	0.307922	0.441108	0.164734	0.321074	0.291755	1.25712	8.54792	0.530119	0.327368	0.174297	0.58621	0.230609	0.0958027	0.331263	0.473593	1.00222	1.00101	0.0741692	0.14129	0.379438
76.28	1	14	0	1	50	1	0	1.00076	0.245354	0.481351	0.024794	0.610009	0.365809	1.66299	10.659	0.535814	0.178009	0.139729	0.199711	0.326007	0.0810751	0.371813	0.519652	0.637672	0.753079	0.175105	0.164791	0.375679
60.78	0	11	0	0	0	0	0	0.664462	0.275652	0.227179	0.370043	0.76402	0.355929	1.86101	4.42143	0.271951	0.202963	0.141382	0.113927	0.243213	0.0628125	0.782795	0.267498	1.12376	1.22336	0.206641	0.123008	0.279856
54.44	0	11	0	0	0	1	0	0.769742	0.27571	0.435675	0.0427211	1.0086	0.410985	1.5953	7.2783	0.492279	0.265702	0.236321	0.380371	0.264601	0.0831294	0.489491	0.548764	0.984593	1.18873	0.100043	0.108763	0.398301
47.81	1	8	0	1	30	0	0	1.04077	1.27972	0.46879	0.473365	0.717905	0.411793	3.47366	9.87559	0.56228	0.316426	0.18531	0.346154	0.326946	0.169212	0.607056	0.442781	0.963247	1.11125	0.152666	0.159241	0.51691
66.11	0	10	0	1	0	0	0	1.22886	0.361875	0.31578	0.0991751	0.847647	0.25078	1.7938	9.70256	0.318793	0.243039	0.153662	0.280892	0.165891	0.111864	0.403703	0.304911	1.19688	1.06934	0.146149	0.115156	0.350554
61.74	1	20	1	1	19.5	1	0	1.26717	0.273527	0.779353	0.148367	0.762703	0.404309	1.19197	9.34157	0.552431	0.327111	0.276226	0.41569	0.279459	0.12762	0.531322	0.592643	1.09783	1.04911	0.132525	0.17756	0.604195
73.6	1	16	0	0	29	1	0	0.679341	0.444288	0.45922	0.00898421	0.852131	0.201197	1.50065	6.17474	0.371214	0.24056	0.109472	0.23181	0.405981	0.0777182	0.614032	0.399688	1.16066	0.841278	0.0743285	0.104784	0.231485
60.93	1	18	0	1	70	0	0	1.65069	0.40076	2.46282	0.025803	1.394	0.521534	1.43837	13.1907	0.307815	0.232408	0.164336	0.197025	0.244008	0.0911982	0.338276	0.751054	0.591339	0.639359	0.219575	0.134066	0.473968
69.39	1	14	0	1	30	1	0	0.638346	0.261468	0.604922	0.127663	0.922164	0.414547	1.58134	8.26498	0.412919	0.269825	0.17066	0.197747	0.184018	0.0732079	0.336991	0.404527	0.826725	0.794178	0.074351	0.0736242	0.356032
52.97	1	16	1	1	120	0	0	0.493583	0.14784	0.918351	1.17648	1.71985	1.05973	1.44056	6.09795	0.314369	0.292339	0.223105	0.216971	0.22984	0.0634504	0.360584	0.551424	0.670124	0.706506	0.0552187	0.114189	0.48053
54.39	1	20	0	0	15	0	0	0.35901	0.241812	0.274745	0.130434	0.658774	0.336071	1.10268	6.93672	0.366699	0.259016	0.170761	0.254286	0.106343	0.0763116	0.363776	1.1229	0.98649	1.05184	0.094041	0.0695885	0.378134
77.93	1	18	1	0	25	1	0	0.242058	0.348512	0.568873	0.112325	0.41558	0.857918	1.42254	7.3275	0.400031	0.258516	0.123988	0.203052	0.248771	0.0964561	0.52291	0.139387	0.779132	0.603603	0.101854	0.0814218	0.410918
51.78	1	13	0	0	10	0	0	1.14178	0.223411	1.33785	0.0506177	0.767083	0.228216	1.80768	7.52977	0.434128	0.275861	0.170182	0.217553	0.247014	0.0867149	0.420903	0.595834	1.39225	0.773004	0.123249	0.0975212	0.400213
70.4	0	13	1	0	0	1	0	1.4832	0.213682	1.5236	0.150281	1.37111	0.363739	1.29285	9.125	0.459183	0.270642	0.192429	0.478193	0.197367	0.0888336	0.556048	0.512585	0.82912	0.982805	0.171862	0.139367	0.298204
68.78	0	20	1	1	0	1	0	1.03253	0.201751	1.95055	0.0508121	0.552608	0.143773	1.43475	5.69966	0.39347	0.18209	0.148729	0.22161	0.193539	0.0444982	0.2672	0.370793	0.931027	0.51176	0.0673004	0.0732589	0.305899
75.24	1	15	0	1	25	0	0	0.184366	0.148989	1.42897	0.0312702	0.578006	0.191263	1.06249	5.93989	0.309102	0.189587	0.136418	0.23147	0.124995	0.0714923	0.411618	0.311565	0.75341	0.533898	0.0796486	0.0580749	0.32433
69.47	1	20	0	1	50	1	0	1.08833	0.189794	1.50365	0.173522	0.118418	0.140898	0.994972	6.48167	0.311876	0.146677	0.0815709	0.145369	0.118369	0.0733601	0.279178	0.580926	0.513908	0.514704	0.0807692	0.0996725	0.280134
71.58	1	18	0	0	40	0	0	1.24798	0.159322	1.10604	0.0181481	0.563743	0.169304	1.22163	8.66109	0.438353	0.266268	0.142723	0.234371	0.245674	0.0670843	0.3836	0.482348	0.58135	0.828203	0.0995318	0.0840381	0.259196
67.29	1	18	0	0	50	0	0	2.16041	0.223563	3.14341	0.0356268	0.784581	0.176607	1.53547	6.4484	0.522311	0.212821	0.131268	0.283231	0.336694	0.0928617	0.306395	1.38379	0.829907	0.64843	0.221935	0.178209	0.330259
76.1	1	12	0	1	47.5	1	0	0.248671	0.371803	0.362884	0.0135593	0.520832	0.132347	1.10035	7.70602	0.2386	0.205152	0.0861326	0.183148	0.265695	0.120851	0.36554	0.351804	0.520328	0.714168	0.0767393	0.0899706	0.336032
59.81	1	14	0	0	37	0	0	0.168686	0.239431	0.236393	0.0592377	0.492989	0.238483	1.22276	7.05917	0.398945	0.207491	0.17305	0.228179	0.162801	0.0678162	0.309737	0.11914	0.760096	0.60815	0.0941061	0.072646	0.367332
70.14	0	12	0	1	0	1	0	0.937367	0.315251	0.517743	0.0582968	0.773302	0.214323	1.73088	9.93941	0.46706	0.242086	0.21296	0.269761	0.235456	0.103728	0.452293	0.327144	1.07353	0.696688	0.0915889	0.0984537	0.42378
65.3	0	9	0	0	0	0	0	1.35144	0.225692	1.1137	0.0606768	0.509635	0.226826	1.43542	8.69372	0.417021	0.214414	0.148315	0.200365	0.33846	0.0720996	0.404689	0.640599	0.968646	0.675888	0.126403	0.116279	0.453878
84.88	1	12	0	1	37.5	1	0	0.220056	0.370803	0.585941	0.0379594	0.36541	0.178309	1.52723	10.3073	0.375581	0.232222	0.124811	0.263645	0.316154	0.0996475	0.596559	0.243555	0.745399	0.785766	0.139794	0.0868376	0.285436
67.18	1	8	0	1	15	0	0	0.16787	0.355781	0.163315	0.191335	0.83843	0.22113	2.22179	7.38998	0.379799	0.170486	0.15506	0.188858	0.243325	0.0702284	0.303913	0.32075	0.732596	0.588091	0.0701961	0.0654723	0.266262
85.03	1	15	0	0	20	1	0	0.229075	0.268848	0.710152	0.0132704	0.809461	0.212835	1.47569	6.74156	0.24056	0.198697	0.134371	0.124677	0.31236	0.0755615	0.390529	0.132934	0.439651	0.727072	0.0926836	0.0737605	0.172528
70.65	0	11	0	0	0	1	0	0.829738	0.184198	0.396815	0.10191	0.825043	0.226597	1.47177	6.39008	0.293546	0.20861	0.163957	0.21644	0.294504	0.0609143	0.329036	0.503219	0.819156	0.650944	0.120543	0.109023	0.306827
56.78	1	10	0	0	40	0	0	0.897618	0.245593	0.535721	0.111972	0.965493	0.208558	1.22194	6.03963	0.276045	0.311368	0.196169	0.345078	0.13005	0.0645692	0.686406	0.647792	0.890437	0.768104	0.0799105	0.113141	0.344267
63.08	1	18	1	0	20	0	0	0.294851	0.299721	1.89217	0.0502309	0.663606	0.193576	0.822138	9.72089	0.450756	0.229203	0.202645	0.327442	0.170004	0.105657	0.46621	0.173034	0.915222	1.13433	0.0724076	0.0728057	0.46725
54.57	1	9	1	1	40	1	0	0.284411	0.252135	0.469317	0.0627718	0.599119	0.198155	0.923223	6.31464	0.369337	0.194759	0.153085	0.170681	0.274445	0.0712611	0.360611	0.479682	0.833864	0.697762	0.0674618	0.0817951	0.42299
81.29	0	20	1	1	0	0	0	0.459717	0.328085	0.113204	0.118297	0.754587	0.415444	1.43733	9.0509	0.444678	0.234233	0.173687	0.226065	0.252793	0.0956408	0.423834	0.210694	0.539785	0.840943	0.10344	0.0790869	0.318955
58.74	0	20	0	1	0	1	0	0.859718	0.192419	0.502398	0.0189486	0.810547	0.249052	1.11982	8.84025	0.388364	0.239413	0.192619	0.396909	0.152387	0.0991138	0.336606	0.708678	1.09184	0.710132	0.09063	0.114502	0.418131
65.78	1	10	0	1	37.5	1	0	0.926272	0.175516	0.700211	0.0808957	0.932321	1.4954	1.40302	5.41474	0.231057	0.290561	0.193855	0.224618	0.244042	0.074108	0.47554	0.450079	1.35589	0.826163	0.0888683	0.129514	0.407875
57.64	1	8	0	1	20	1	0	0.253356	0.155588	0.128774	0.0706369	0.973039	0.137918	0.81158	9.55982	0.33001	0.17513	0.190545	0.250329	0.188861	0.0725739	0.29917	0.347367	0.579368	1.05732	0.126787	0.0985766	0.47414
67.13	1	16	1	0	106	1	0	0.251728	0.152728	0.335494	0.135208	1.31313	0.305343	1.3281	8.25708	0.269656	0.241285	0.180025	0.276624	0.25498	0.0699359	0.437995	0.435871	0.743186	0.942217	0.061238	0.124028	0.570744
64.54	0	17	0	1	0	1	0	0.351671	0.195364	0.169568	0.0371126	0.316924	0.234963	0.977297	6.13696	0.237697	0.21434	0.140495	0.138909	0.146004	0.0540042	0.364808	0.325594	0.825282	1.50956	0.0694515	0.134145	0.241769
76.11	1	16	0	0	83	1	0	1.74677	0.39812	2.37805	0.17914	0.660428	0.260093	1.67677	7.48565	0.324931	0.261389	0.173924	0.172248	0.252527	0.0903495	0.410164	0.84505	0.521392	0.641564	0.162811	0.149197	0.338046
48.76	1	11	1	1	48	1	0	0.228179	0.239454	0.189476	0.0156083	0.445629	0.14578	1.14284	6.2243	0.227762	0.22215	0.13765	0.26945	0.126663	0.0521968	0.326204	0.294565	0.855979	0.608049	0.0457194	0.109294	0.158273
67.45	1	13	1	0	46.15	1	0	0.253362	0.404178	1.60471	0.0802753	1.10112	0.261463	1.75571	9.67161	0.342728	0.330491	0.176349	0.26816	0.232409	0.109886	0.368444	0.248139	0.6192	1.04501	0.0654941	0.1015	0.432623
72.99	1	13	0	1	60	1	0	0.321317	0.582187	0.15104	0.158212	0.421059	0.25458	1.60885	5.53911	0.177629	0.14233	0.114531	0.147469	0.220287	0.0823115	0.381034	0.248732	0.868335	0.546786	0.0414158	0.0545808	0.196205
50.25	1	20	0	1	120	1	0	0.17257	0.373138	0.174476	0.54787	0.920012	0.324132	1.57197	10.7045	0.298928	0.262758	0.185304	0.298802	0.218505	0.0949554	0.868038	0.242889	0.677557	1.24271	0.0537586	0.107859	0.623531
89.94	0	12	1	0	0	1	0	1.31476	0.478555	1.89034	0.0409944	0.943995	0.349227	1.54411	11.2696	0.502312	0.209615	0.202072	0.224172	0.150858	0.141191	0.499669	0.637461	0.859107	0.914964	0.129117	0.108012	0.498247
60.56	1	13	0	0	45	1	0	0.373255	0.365979	0.893182	0.0590119	0.808892	0.583164	1.87974	6.66901	0.253505	0.212749	0.200191	0.244514	0.1929	0.0649705	0.452514	0.35023	1.3704	0.680327	0.0486163	0.0759625	0.311237
75.52	1	20	0	1	45	1	0	0.276827	0.202301	0.117215	0.0648678	0.535598	0.1971	1.24062	7.21403	0.29988	0.176121	0.140333	0.237122	0.26654	0.0637249	0.353711	0.211827	0.798937	0.975178	0.0860927	0.0863409	0.354921
70.44	1	16	0	1	0	0	0	2.03963	0.348107	1.69541	0.0433418	1.12661	0.517388	1.70764	3.65623	0.371502	0.258281	0.205994	0.274799	0.29301	0.081758	0.46052	0.771184	0.838367	0.648003	0.265145	0.148023	0.332535
77.41	1	18	0	0	80	1	0	0.576303	0.150554	0.36158	0.0456671	0.351754	0.282187	0.719987	5.56153	0.247654	0.135064	0.0904362	0.193343	0.142748	0.0588636	0.251142	0.405184	0.274618	0.498466	0.0643343	0.0631887	0.245834
67.71	0	14	0	1	0	1	0	0.257477	0.252326	0.111928	0.0401248	0.933493	0.477679	1.91867	6.86296	0.312767	0.249011	0.183961	0.231411	0.294078	0.0768509	0.504465	0.350228	0.707398	0.867294	0.118564	0.0907211	0.37105
80.63	0	20	1	0	0	1	0	0.207282	0.24154	0.0538713	0.097173	0.644432	0.274767	1.0997	8.82232	0.383691	0.253438	0.14916	0.250212	0.242951	0.0706707	0.404649	0.174108	0.594901	0.711239	0.0900274	0.0828265	0.333829
58.44	0	13	1	1	0	1	0	0.316131	0.292202	0.545551	0.0765428	0.852254	0.367797	1.82569	7.6211	0.356825	0.319447	0.0869409	0.293989	0.151244	0.0452045	0.38429	0.656853	1.15352	0.82308	0.152538	0.0942321	0.359682
61.82	0	17	0	1	0	1	0	0.226764	0.306601	0.162075	0.115994	0.834021	0.308516	1.41699	7.50854	0.396012	0.239753	0.179105	0.236971	0.182852	0.0627024	0.449101	0.202935	1.1221	0.715738	0.0847464	0.0768683	0.338217
80.53	1	15	1	1	20	1	0	1.67794	0.371323	0.744697	0.147073	1.15633	0.402514	2.13661	11.4263	0.40115	0.312017	0.207651	0.251296	0.25478	0.125725	0.551339	0.644682	0.844945	1.26628	0.124412	0.109303	0.296548
77.44	1	18	0	1	11	1	0	0.435115	0.324354	1.90251	0.0128395	0.531795	0.279927	1.67302	6.62236	0.373187	0.206488	0.170767	0.173539	0.16483	0.121414	0.481394	0.239143	1.27796	0.877477	0.0638501	0.0915914	0.292595
72.12	0	18	0	1	0	1	0	2.54658	0.282257	1.55502	0.0454751	0.575385	0.3523	1.30903	11.4768	0.562254	0.229383	0.181099	0.275992	0.2234	0.124696	0.387478	0.823076	0.85002	1.32884	0.250381	0.153893	3.04844
49.83	1	15	0	0	23.25	1	0	2.133	0.251934	1.4064	0.108768	1.62253	0.500892	1.80269	9.84948	0.38424	0.395636	0.26491	0.222201	0.232157	0.0922088	0.57929	0.563609	1.054	1.27312	0.213781	0.173884	0.385862
73.97	1	12	1	1	60	1	0	2.72276	0.28304	1.59596	0.0612302	0.537881	0.107016	1.40366	7.97113	0.335156	0.237757	0.164859	0.181679	0.224686	0.0909061	0.320942	0.849404	0.704182	0.649974	0.138371	0.175574	0.262522
67.89	1	18	1	1	75	1	0	0.906715	0.351097	0.701151	0.060027	0.603357	0.219708	1.66829	8.98496	0.292904	0.202162	0.139474	0.169637	0.383186	0.0588622	0.562717	0.358513	0.726983	0.697356	0.0885534	0.0861906	0.322147
79.63	1	11	0	1	40	1	0	1.96884	0.255552	2.22124	0.0787234	0.366379	0.373648	1.31351	11.461	0.337879	0.280316	0.170187	0.32928	0.191199	0.105537	0.412546	1.07344	1.2289	0.717405	0.172005	0.180141	0.394492
59.94	1	13	0	1	41	1	0	2.15173	0.202167	1.90496	0.0170662	0.649157	0.421656	1.26378	7.74357	0.295397	0.299327	0.208486	0.417903	0.289266	0.0753504	0.360056	0.675502	0.719449	0.582253	0.13499	0.162266	0.404572
66.23	1	10	1	1	44	1	0	0.268037	0.165033	0.253157	0.0872484	0.704604	0.355341	1.55382	10.5334	0.379011	0.303191	0.184717	0.283412	0.348141	0.0670841	0.398049	0.22716	0.762404	0.6919	0.0821705	0.105196	0.46338
67.22	1	20	0	1	27	1	0	0.439306	0.397894	4.09563	0.0657475	0.841239	0.355608	1.87393	9.3973	0.32683	0.342591	0.21331	0.254565	0.226445	0.0715821	0.423267	0.65635	2.04807	1.08406	0.0951927	0.096709	0.427671
66.32	1	11	0	1	40	1	0	1.84696	0.244297	1.71901	0.0939792	1.34535	0.381532	1.42637	10.2979	0.555904	0.325991	0.176128	0.313413	0.300801	0.102736	0.450292	0.797724	0.959422	1.36804	0.139282	0.154358	0.531936
76.12	1	14	1	0	61	1	0	0.308681	0.284111	0.800565	0.177357	0.774263	0.202855	1.83878	7.28739	0.344835	0.205242	0.15627	0.250348	0.209201	0.0758519	0.408664	0.505737	0.714343	0.741635	0.0602441	0.072766	0.33244
72.54	1	12	0	0	84	1	0	1.38446	0.260871	1.00518	0.0693456	0.853402	0.946808	1.61516	10.3931	0.50753	0.267552	0.257756	0.361218	0.273638	0.109564	0.511726	0.654798	1.13622	0.921536	0.213405	0.106626	0.548097
70.44	1	14	0	0	20	1	0	0.185201	0.220057	0.112414	0.09684	0.334326	0.250925	0.889592	7.39889	0.434407	0.246014	0.167737	0.220951	0.183868	0.0775024	0.410512	0.127028	1.00504	0.71337	0.0644236	0.068044	0.428018
70.98	1	20	0	1	45	1	0	0.886327	0.227146	1.01773	0.13744	1.93595	0.544382	1.5059	10.2317	0.336618	0.325709	0.19754	0.353056	0.395515	0.0894538	0.637821	0.466035	0.931961	2.73882	0.123115	0.122307	0.493499
67.24	1	20	1	1	75	1	0	0.934536	0.282653	2.01932	0.190265	0.692102	0.300253	1.64134	7.04656	0.283813	0.302488	0.252636	0.394677	0.333842	0.062873	0.574281	0.886249	0.737514	1.16532	0.0987337	0.126232	0.308431
71.1	1	18	1	0	5	1	0	0.245553	0.256642	0.344669	0.139563	0.877446	0.218026	1.6559	6.27146	0.301334	0.214623	0.155916	0.204502	0.226297	0.0737516	0.308455	0.226741	0.623341	0.614897	0.0593529	0.0657137	0.228903
73.03	1	13	0	1	15	0	0	0.908644	0.396876	3.83466	0.0930487	0.258499	0.274195	1.63202	7.29493	0.25846	0.257376	0.27959	0.135	0.298296	0.0591344	0.768351	0.343059	0.928205	0.763838	0.179473	0.191258	0.335401
75.18	1	20	1	1	57	1	0	0.525168	0.295199	1.23176	0.194143	0.250001	0.214449	1.39163	8.8109	0.325901	0.205687	0.151391	0.295325	0.183392	0.100287	0.413027	0.481255	0.797823	0.704036	0.0566219	0.0814293	0.753865
49.69	1	12	0	0	20	1	0	0.235255	0.149731	1.1283	0.0804339	0.589489	0.226414	1.66228	8.57422	0.387252	0.202155	0.136846	0.399419	0.302661	0.0756905	0.40472	0.310583	0.882455	0.651159	0.133359	0.112812	0.500369
60.13	1	11	1	1	43	1	0	0.924557	0.291363	1.04361	0.082464	0.796398	0.359525	1.72913	11.3281	0.357033	0.27462	0.315487	0.521258	0.251617	0.0782461	0.605308	1.91563	1.51796	0.827632	0.0673839	0.132073	0.541886
56.38	1	17	1	1	20	1	0	0.503669	0.239481	0.271609	0.358047	3.20699	0.328508	1.09517	9.71523	0.417877	0.290994	0.191199	0.227044	0.211469	0.103254	0.415426	0.607982	0.45291	0.724619	0.0898367	0.0807307	0.543074
77.38	1	15	1	0	10	1	0	0.501834	0.318982	0.674014	0.0917988	0.724858	0.361501	1.0909	8.69828	0.265885	0.278795	0.172751	0.254369	0.228481	0.0880962	0.39765	0.312854	0.693076	0.76038	0.107231	0.114027	0.286968
72.12	1	11	0	1	36	1	0	0.358896	0.319391	0.537873	0.0108098	1.06339	0.385074	1.28974	9.48726	0.27218	0.247607	0.196142	0.345144	0.278091	0.0735767	0.49799	0.147726	1.16402	0.867105	0.0531177	0.0848851	0.353892
48.57	0	16	0	1	0	1	0	2.99859	0.190348	2.41889	0.0116478	0.965469	0.239393	1.39958	6.87944	0.282007	0.251548	0.166255	0.238301	0.223233	0.0668121	0.298014	1.30512	1.27467	0.580156	0.274732	0.208803	0.406928
65.84	1	15	0	1	40	1	0	1.93007	0.231251	1.3411	0.0457786	0.648077	0.344794	1.89147	11.6014	0.378212	0.249756	0.229787	0.363149	0.315995	0.10341	0.524034	1.03866	1.03431	0.677827	0.118712	0.141717	0.417657
69.72	1	11	1	0	55	1	0	0.295093	0.22494	1.00403	0.0690816	0.660569	0.291492	1.02605	6.95101	0.321638	0.237007	0.179316	0.302749	0.165826	0.0685272	0.326006	0.595927	1.05242	0.74949	0.0507768	0.0797813	0.455552
53.9	1	17	0	1	36	1	0	0.480893	0.229029	0.210798	0.0534535	0.616553	0.138649	0.909658	8.16446	0.21904	0.207846	0.199205	0.195015	0.156975	0.0588312	0.380118	0.880596	1.26091	0.485252	0.0928043	0.0859128	0.401133
70.36	1	17	0	1	45	1	0	1.22498	0.30899	3.23958	0.0416191	0.551399	0.252919	1.89226	7.8315	0.401646	0.247931	0.183607	0.179287	0.223645	0.12469	0.579834	0.474309	1.03601	0.797628	0.135672	0.133061	0.36806
55.9	1	10	0	0	40	1	0	2.79953	0.4626	1.47609	0.0383634	0.723058	0.224477	2.25834	13.4194	0.465649	0.284196	0.211802	0.246883	0.293182	0.131189	0.531983	0.908402	0.988158	1.00975	0.136992	0.205205	0.370897
51.5	1	20	1	1	40	1	0	2.33632	0.189315	2.27507	0.0398735	0.920792	0.277906	1.85843	8.83478	0.36059	0.341137	0.224461	0.379121	0.321365	0.0843128	0.412112	1.03277	1.11395	0.789326	0.161069	0.210351	0.600405
67.32	1	13	1	1	40	1	0	0.475791	0.664504	0.333039	1.44468	1.3017	0.506736	1.68922	10.8971	0.309197	0.191016	0.116097	0.42749	0.284115	0.155515	0.579158	0.147957	0.612916	1.07602	0.0981823	0.113705	0.280147
72.39	1	17	0	1	74	1	0	0.200865	0.275026	1.23381	0.0358688	0.468661	0.185258	1.30239	7.24651	0.287197	0.21917	0.133042	0.185862	0.160292	0.0756585	0.482069	0.163189	0.803643	0.651602	0.0695958	0.0868192	0.279226
63.8	1	18	1	1	51	1	0	0.997402	0.247037	0.910091	0.413964	0.782659	0.388899	1.33049	6.21529	0.284575	0.25138	0.179269	0.248443	0.120442	0.0642851	0.383948	0.27011	1.08535	0.649874	0.110179	0.0988956	0.322594
64.26	1	10	0	1	60	1	0	0.465263	0.152486	0.531429	0.1097	0.472761	0.199296	1.26652	8.08169	0.313483	0.233603	0.131331	0.25232	0.178025	0.079638	0.386726	0.281786	0.637227	0.547458	0.126298	0.0996265	0.246184
65.78	1	14	1	1	80	1	0	1.37178	0.323306	1.4711	0.0132082	0.857162	0.214069	1.58753	6.82009	0.384519	0.175588	0.176759	0.21853	0.225591	0.0841185	0.378891	0.41986	0.603253	0.611912	0.128776	0.135453	0.26272
55.69	0	16	0	1	0	1	0	1.0734	0.0945146	1.25054	0.0319391	0.665174	0.173969	0.952393	6.09654	0.289041	0.147005	0.150064	0.356437	0.166982	0.0596478	0.337	0.505546	0.678888	0.413932	0.0594385	0.111825	0.355888
66.9	1	11	1	1	44	1	0	0.242651	0.24487	0.12246	0.105318	0.478406	0.19562	1.82877	6.05836	0.254193	0.225481	0.176032	0.230876	0.169652	0.0724842	0.463672	0.235268	1.20318	0.727438	0.035795	0.0998286	0.238975
71.61	1	20	0	0	37	1	0	0.318822	0.233678	0.124674	0.0681453	0.333912	0.186565	1.16695	6.46483	0.252618	0.21824	0.144751	0.0954413	0.180886	0.0945165	0.302573	0.252406	0.794959	0.425733	0.0614334	0.0910307	0.350752
65.59	0	17	0	0	0	1	0	0.951325	0.213381	0.443728	0.0662959	0.437704	0.123007	1.0406	6.84338	0.338731	0.199516	0.143552	0.183741	0.149431	0.071848	0.331931	0.439816	1.0598	0.431758	0.0805521	0.125969	0.332818
68.89	1	13	0	1	55	1	0	1.84293	0.316008	2.29861	0.144909	1.09063	0.289695	1.46415	9.30994	0.348672	0.298218	0.210555	0.240666	0.145923	0.079338	0.503962	1.08672	1.74886	1.04158	0.156766	0.200979	0.429614
59.85	1	13	1	1	30	1	0	0.240351	0.293843	0.679279	0.25845	0.976762	0.20361	0.836155	6.97961	0.16868	0.35879	0.172307	0.171977	0.203918	0.0513682	0.454943	0.376957	1.17786	1.16777	0.0577814	0.104257	0.341781
52.85	1	15	1	0	40	1	0	0.830928	0.300903	0.300681	0.0876484	1.68603	0.630707	1.58911	9.90401	0.334313	0.354764	0.196589	0.324234	0.296916	0.0916066	0.497523	0.47763	1.0471	1.67149	0.0963646	0.153477	0.524647
59.08	1	16	0	1	60	1	0	1.51057	0.255243	1.17157	0.243071	0.588203	0.261791	1.36639	7.01336	0.293173	0.206335	0.150727	0.209424	0.1762	0.0575627	0.358976	0.705384	1.06441	1.03314	0.0785604	0.12935	0.362468
60.05	1	15	0	0	10.25	1	0	1.84821	0.287596	2.20587	0.0226557	0.931754	0.416365	2.24377	8.5745	0.334052	0.280904	0.266013	0.374658	0.156224	0.0903081	0.392743	0.836213	0.832413	0.661024	0.21012	0.20993	0.400342
81.19	0	18	0	0	0	1	0	0.205665	0.218095	0.229591	0.0414979	1.86513	0.354334	1.01333	13.1069	0.447305	0.26746	0.161334	0.168205	0.207191	0.136807	0.330913	0.116019	0.416387	0.852185	0.0603124	0.102872	0.37983
85.94	1	18	0	0	60	1	0	1.36543	0.314102	0.673596	0.232912	0.871937	0.393273	1.63343	12.9411	0.354783	0.22793	0.149929	0.17511	0.28327	0.107751	0.42102	0.617355	0.624955	0.924541	0.0984185	0.15067	0.300335
56.04	0	19	1	1	0	1	0	0.719483	0.206465	0.435497	0.0992638	0.972645	0.174679	1.10887	8.14379	0.391685	0.242013	0.145464	0.226373	0.08762	0.0723951	0.419451	0.247411	0.659014	0.723147	0.0773389	0.111357	0.417703
48.87	1	20	0	1	25	1	0	0.278161	0.245384	0.564565	0.0258565	0.50256	0.222144	1.44856	8.0075	0.303637	0.214239	0.167434	0.283248	0.228166	0.075633	0.415375	0.284106	1.17447	0.822198	0.0623733	0.10243	0.308008
65.08	1	9	0	1	32	1	0	2.23994	0.231804	2.45354	0.0492479	0.497721	0.186184	1.3081	7.60782	0.327727	0.166245	0.141693	0.194958	0.208912	0.0805478	0.541222	0.883144	0.552292	0.679011	0.166183	0.195823	0.349273
60.75	1	14	1	0	45	1	0	0.314033	0.308913	0.540956	0.0371749	0.488457	0.2265	1.33605	8.61253	0.26456	0.209484	0.173674	0.342292	0.246551	0.0779123	0.46144	0.320761	1.0278	0.622147	0.0777009	0.132616	0.396532
56.26	1	19	0	1	45	1	0	0.585024	0.35109	0.998671	0.0331319	0.819189	0.384483	2.05681	8.26804	0.355719	0.225196	0.184823	0.256938	0.220329	0.0965141	0.550087	0.665372	1.47741	0.666141	0.089228	0.0989586	0.394927
72.05	1	12	0	0	8	1	0	1.32185	0.342319	0.64592	0.12517	0.904569	0.366876	1.70234	14.5369	0.324658	0.296799	0.211535	0.371076	0.177424	0.0919478	0.455261	0.647497	0.73053	0.755586	0.153308	0.142842	0.382458
69.65	1	14	0	1	52	1	0	0.368043	0.739164	0.175678	0.0749941	0.600177	0.373136	2.13892	12.8277	0.402072	0.216967	0.132789	0.204084	0.237595	0.165914	0.343762	0.204293	0.69114	0.517647	0.0700239	0.106444	0.355922
69.79	1	13	0	1	50	1	0	0.207871	0.156752	0.0903707	0.0372418	0.897729	0.458404	1.29311	7.3113	0.229044	0.253091	0.153611	0.17555	0.163743	0.0661786	0.327193	0.234285	1.03055	0.509567	0.105212	0.0936679	0.365664
82.09	0	16	1	1	0	1	0	0.300549	0.233223	0.0986389	0.0730163	0.394062	0.299656	1.1413	9.59063	0.298234	0.222377	0.152692	0.227877	0.109358	0.105664	0.332974	0.133625	0.630628	0.506761	0.0527732	0.0954293	0.318397
64.84	1	12	1	1	43	1	0	0.33592	0.23874	0.387408	0.170423	0.606836	0.31977	1.48975	5.66108	0.142355	0.209492	0.145237	0.163374	0.18254	0.0611628	0.487395	0.250079	0.406704	0.564863	0.0507287	0.10094	0.209466
73.85	1	13	1	1	7	1	0	0.134267	0.157493	0.21225	0.00724028	0.456623	0.172319	0.815	5.37864	0.191619	0.141345	0.102261	0.208607	0.127613	0.0510251	0.31396	0.118314	0.546447	0.45663	0.0323942	0.0881141	0.272901
67.45	1	18	0	1	80	1	0	1.1528	0.252734	1.12562	0.0741176	1.54117	0.57501	2.11015	8.08032	0.212737	0.219837	0.193249	0.249848	0.223345	0.0732592	0.351501	0.606686	0.93841	0.80924	0.141353	0.165009	0.350703
76.07	0	14	0	0	0	1	0	1.12612	0.289872	0.620766	0.00409098	0.736811	0.229294	1.1822	9.53011	0.331287	0.200656	0.105135	0.196593	0.177972	0.0877321	0.577965	0.347705	1.27606	1.17824	0.0695464	0.112771	0.261868
95.46	1	19	0	0	150	1	0	0.68336	0.201963	0.40609	0.0245109	4.64306	0.666365	1.12589	9.71663	0.294893	0.187378	0.113576	0.220309	0.298759	0.143279	0.386765	0.175068	0.254685	0.898993	0.144767	0.100156	0.651489
69.89	1	16	0	0	64	1	0	0.597984	0.146416	0.298214	0.00673061	0.899872	0.47008	1.07502	6.51039	0.308911	0.167151	0.0946184	0.160392	0.135042	0.0847294	0.393789	0.426461	0.413124	0.989626	0.195883	0.12867	0.315118
76.97	1	8	0	0	35	1	0	0.822055	0.235035	1.06761	0.0877885	0.378394	0.272497	1.28951	8.76624	0.30369	0.180701	0.135588	0.290684	0.124723	0.100858	0.323351	0.50866	0.70313	0.633444	0.110946	0.0948985	0.316967
79.09	1	11	1	1	30	1	0	0.516743	0.213716	0.178732	0.0288802	1.06417	0.653918	1.11602	8.73924	0.358149	0.217673	0.216269	0.198564	0.319212	0.100681	0.522604	0.288087	1.27613	0.769669	0.0689779	0.147064	0.455602
55.87	1	11	1	0	40	1	0	0.287968	0.189072	0.607853	0.0216816	0.569003	0.142919	0.861472	7.77288	0.188283	0.134695	0.168745	0.370208	0.314647	0.0590383	0.29768	0.611871	1.09426	0.463869	0.0588758	0.10056	0.409303
65.83	1	17	0	1	47	1	0	0.213417	0.321003	0.0725354	0.0458444	0.524804	0.187053	1.12105	6.21672	0.342174	0.206977	0.137941	0.292918	0.197579	0.0821649	0.35447	0.251278	0.750561	0.66807	0.0558366	0.0843298	0.387154
75.62	1	20	0	0	80	1	0	1.12604	0.216615	0.559325	0.0278731	1.34111	0.262042	1.50677	8.40989	0.180045	0.258311	0.17706	0.142953	0.287282	0.0758566	0.735109	0.651827	0.48671	0.59641	0.12001	0.0971722	0.373114
87.41	1	18	1	0	98	1	0	1.91985	0.201965	1.44672	0.0304415	0.725643	0.20772	0.947828	5.98289	0.205069	0.136099	0.0862172	0.114443	0.06284	0.0707438	0.28229	0.862654	0.632025	0.611155	0.122997	0.109781	0.195227
68.42	1	20	0	0	10	1	0	0.657481	0.260429	0.334115	0.0232482	0.445959	0.318917	1.13645	5.957	0.334479	0.220986	0.0992638	0.270632	0.156297	0.0786326	0.444771	0.431428	0.928932	0.609775	0.0573595	0.0685928	0.345796
64.63	1	15	0	0	20	1	0	0.861136	0.170864	0.374287	0.049659	1.00823	0.186065	0.887286	8.01027	0.343194	0.215951	0.118042	0.208273	0.175117	0.077889	0.382992	0.405775	0.837452	0.707839	0.106894	0.108247	0.399111
60.44	1	20	0	1	70	1	0	0.75801	0.157799	0.142392	0.0332328	0.814986	0.209624	1.30926	4.35033	0.210521	0.198652	0.177008	0.118246	0.0811477	0.0527415	0.392346	1.63648	0.60102	0.655234	0.109308	0.0823819	0.272734
58.03	1	19	0	1	30	1	0	0.17655	0.132502	0.243358	0.0353381	1.8459	0.323061	1.52598	8.31669	0.244541	0.261058	0.163753	0.232757	0.239511	0.0589156	0.353159	0.306885	1.46002	0.992061	0.0814054	0.0811224	0.410431
62.88	1	17	1	0	30	1	0	1.42058	0.130116	0.836078	0.0205007	0.298686	0.184185	1.06846	6.36991	0.397194	0.221111	0.128785	0.300273	0.173532	0.0786787	0.512445	0.62794	0.74223	0.656185	0.157493	0.126689	0.354988
49.98	1	12	0	0	19.5	1	0	0.183238	0.185823	0.935813	0.0654948	0.344973	0.127782	1.11171	6.43015	0.258427	0.129629	0.0910721	0.280492	0.215286	0.0579704	0.305756	0.497583	0.640097	0.464501	0.0685896	0.0733373	0.31732
70.48	1	17	0	0	17.5	1	0	0.228248	0.148971	0.992389	0.0664755	0.446737	0.256733	0.88753	8.92859	0.304126	0.171005	0.143904	0.238077	0.164159	0.0725901	0.387919	0.128499	0.736397	0.529195	0.060188	0.0773752	0.328354
55.15	1	12	0	0	56	1	0	0.18841	0.188684	3.5005	0.0243151	0.934895	0.175146	1.73915	7.66924	0.237724	0.256685	0.146822	0.265578	0.268207	0.0745801	0.606622	0.171686	0.72271	0.638991	0.099667	0.0981934	0.437513
59.42	1	13	0	0	42	1	0	1.6553	0.17251	1.64852	0.0749775	0.439893	0.105091	0.855536	5.28067	0.236577	0.198337	0.168093	0.230423	0.169514	0.04823	0.33389	1.18362	0.852087	0.772159	0.176851	0.122829	0.279236
72.98	1	11	0	1	30	1	0	0.421626	0.123028	0.327336	0.0280126	1.06604	0.275131	1.26805	9.75672	0.252325	0.183048	0.174126	0.233927	0.170952	0.0824674	0.256245	0.392083	0.733344	0.490226	0.0897942	0.0886466	0.349937
71.01	1	13	1	0	80	1	0	0.210184	0.167236	0.136926	0.167532	0.656246	0.178281	1.52939	6.7094	0.215383	0.174554	0.151112	0.291637	0.142094	0.06069	0.353759	0.278817	1.11399	0.664192	0.0965908	0.0928993	0.341636
64.78	1	17	0	1	137.5	1	0	0.436471	0.220507	0.261717	0.0146956	0.558375	0.300952	1.42692	8.68157	0.26294	0.226056	0.144864	0.298755	0.203515	0.0924322	0.43187	0.265398	0.803274	0.87444	0.100266	0.124471	0.33387
61.13	1	18	0	1	19.25	1	0	0.161166	0.248269	0.150344	0.219034	3.76537	0.918232	1.36531	8.38187	0.267619	0.306179	0.21877	0.266527	0.202548	0.102101	0.523948	0.279368	0.403431	1.00578	0.0941667	0.144316	0.432261
75.47	1	10	0	0	20	1	0	0.490339	0.253614	0.57174	0.0470344	0.615726	0.382647	1.50114	5.42875	0.237909	0.157431	0.13263	0.231882	0.133414	0.0699124	0.322309	0.761231	0.444352	0.498877	0.116261	0.0966986	0.301279
81.57	0	15	0	0	0	1	0	1.03723	0.277439	0.939385	0.014232	0.613658	0.151987	1.86147	8.31941	0.350097	0.203758	0.156742	0.215051	0.195519	0.111056	0.490409	0.445658	0.637386	0.548401	0.15359	0.138157	0.312677
72.98	1	11	1	1	10	1	0	0.244619	0.283488	0.108574	0.219733	0.486196	0.162897	1.44558	8.95863	0.385676	0.261242	0.16788	0.223713	0.252496	0.0709316	0.273723	0.325158	0.951973	0.642289	0.0484605	0.0912321	0.399972
54.65	1	12	1	1	30	1	0	1.0197	0.149118	0.762175	0.304891	0.637923	0.1128	1.3249	8.13808	0.315136	0.238089	0.208912	0.193712	0.236927	0.104835	0.420471	0.421824	0.923965	0.771748	0.125744	0.101366	0.485877
74.15	1	8	0	0	60	1	0	0.280921	0.159929	0.605456	0.0335456	0.624644	0.167234	0.984059	10.4338	0.36425	0.222069	0.166937	0.36387	0.328141	0.0860662	0.330923	0.303797	0.776395	0.678774	0.0890161	0.0749046	0.376512
75.71	1	20	0	0	69	1	0	0.586971	0.723725	0.29056	0.0959701	0.737848	0.223848	1.92475	9.47535	0.353884	0.204841	0.153173	0.167874	0.129862	0.143602	0.55191	0.337534	0.625962	0.588373	0.123097	0.111144	0.238952
76.38	0	13	0	1	0	1	0	1.69497	0.172345	1.1932	0.25874	1.0901	0.412818	1.5619	8.96776	0.323981	0.274391	0.184139	0.156667	0.185244	0.0739844	0.398085	0.513812	0.911156	0.973059	0.135138	0.117768	0.345489
56.33	1	10	0	1	30	1	0	0.135239	0.129252	0.082858	0.040185	0.726181	0.103376	0.922174	4.72545	0.252206	0.221122	0.0913697	0.137336	0.189386	0.0489262	0.29708	0.14666	0.697958	0.340494	0.0639819	0.0814415	0.195774
65.77	1	20	0	1	45	1	0	0.53522	0.304172	2.56756	0.0558016	1.36742	0.146888	1.16786	4.84234	0.196236	0.144142	0.12587	0.202001	0.161155	0.0629017	0.294758	0.580332	0.717499	0.524136	0.0645541	0.0645332	0.27575
63.64	1	10	1	1	60	0	0	0.392812	0.205098	0.65933	0.0462611	0.594667	0.31756	1.0847	7.44759	0.301791	0.297283	0.234413	0.218695	0.176441	0.0768542	0.327745	1.30835	0.886427	0.573016	0.0783461	0.0515365	0.339274
60.07	1	8	0	0	43	1	0	0.298501	0.16465	0.531159	0.0279358	0.455399	0.257616	1.52806	11.1565	0.292782	0.305713	0.183845	0.222409	0.231631	0.084658	0.419682	0.28847	0.719267	0.864022	0.0572744	0.0873114	0.455712
70.52	1	13	0	1	37.5	0	0	0.248863	0.147788	0.233512	0.0504925	0.487589	0.400459	0.91233	7.78219	0.228322	0.218475	0.187443	0.264997	0.226053	0.0578636	0.377944	0.207092	0.59926	0.314059	0.0705601	0.0593224	0.339907
63.13	0	20	0	0	0	0	0	0.130366	0.118504	0.311345	0.0824764	0.506032	0.198928	0.56323	5.01654	0.206154	0.234252	0.16111	0.292721	0.205874	0.0341756	0.270128	0.127526	0.848479	0.411371	0.0349512	0.0560192	0.329382
87.47	0	11	0	1	0	0	0	0.174003	0.23801	0.321227	0.009901	0.359699	0.231759	0.77844	7.67314	0.258054	0.161631	0.114814	0.255976	0.139716	0.0847241	0.346168	0.156539	0.588611	0.45563	0.0639844	0.0481598	0.294625
48.88	1	12	0	0	20	0	0	1.98005	0.119814	2.36367	0.0267243	0.954875	0.185499	1.25252	4.75246	0.18218	0.334337	0.24207	0.308539	0.184487	0.0388142	0.322331	1.22316	1.22729	0.508383	0.153288	0.160382	0.248915
63.59	0	13	1	0	0	0	0	0.197833	0.150213	0.729333	0.0333817	0.192993	0.132577	0.950032	6.68938	0.310928	0.190991	0.147521	0.178443	0.184802	0.0649765	0.304753	0.159169	0.907932	0.403467	0.0850296	0.0675912	0.275328
74.41	1	11	1	1	27	1	0	0.195983	0.217487	0.295635	0.0122406	0.49551	0.404832	1.21056	8.56323	0.166036	0.26593	0.117505	0.117108	0.142636	0.0822542	0.320189	0.212429	0.316851	0.382761	0.110074	0.0653856	0.200016
75.9	1	14	1	1	70.5	1	0	0.284143	0.236429	0.862896	0.049579	0.713178	0.284434	1.13826	6.7543	0.322807	0.209882	0.152899	0.221887	0.190506	0.082261	0.396757	0.372203	0.716494	0.812426	0.149549	0.0834801	0.32518
68.49	1	11	0	0	40	1	0	0.119287	0.119127	0.868038	0.0581648	1.16173	0.228721	0.651386	6.4124	0.29985	0.186278	0.128166	0.140728	0.111475	0.0600829	0.245111	0.468301	0.742946	0.48722	0.0588711	0.0535014	0.378841
76.73	1	14	0	0	13	1	0	0.119409	0.184007	0.103899	0.0577358	0.467534	0.211525	0.86013	5.59167	0.265848	0.160296	0.108901	0.175966	0.158768	0.0742417	0.331014	0.251182	0.733713	0.46735	0.0823249	0.0645929	0.271266
69.58	1	13	0	0	72	1	0	0.227429	0.308713	0.34555	0.0852102	2.4064	0.650939	2.55488	11.8308	0.403468	0.367592	0.197382	0.393911	0.374283	0.133539	0.455818	0.422843	1.72761	1.3324	0.0943108	0.108303	0.738441
68.67	1	11	1	1	105	1	0	0.215441	0.235028	0.963658	0.0344698	0.439522	0.327471	0.987879	9.60021	0.293793	0.245818	0.0990365	0.398225	0.163281	0.106003	0.401254	0.331866	0.518428	0.610537	0.126379	0.0980699	0.403746
63.8	1	12	0	0	90	1	0	0.456276	0.235878	0.312049	0.0967614	1.00674	0.255111	1.09546	9.08146	0.348557	0.258454	0.181892	0.280474	0.159377	0.0764916	0.461444	0.48005	0.733721	1.68683	0.0703543	0.0821399	0.247592
75.33	1	19	0	0	35	1	0	0.805011	0.467003	1.46639	0.31181	2.71446	0.368746	2.19853	7.03872	0.470853	0.310738	0.177434	0.148738	0.22942	0.115408	0.330037	0.507745	0.669869	0.944904	0.0765614	0.137953	0.323204
56.38	1	8	0	0	38	1	0	0.255974	0.24475	0.559225	0.0426663	0.717513	0.342276	1.51658	8.14773	0.349932	0.285615	0.242142	0.40007	0.326896	0.0833797	0.431701	0.224233	0.9258	1.05996	0.0487351	0.0957055	0.388161
51.44	1	14	1	1	76	1	0	1.87703	0.234924	2.3082	0.0588228	0.782632	0.414759	1.55081	8.83013	0.370383	0.205435	0.182677	0.527534	0.249364	0.0652058	0.478133	0.915984	1.14415	0.8547	0.0969707	0.141226	0.453418
52.14	1	9	1	0	15	1	0	0.385726	0.197468	4.83835	0.120614	0.860392	0.312112	2.3508	10.0959	0.527173	0.295325	0.193228	0.433376	0.392231	0.0809945	0.432067	0.367927	1.09875	1.17737	0.064519	0.080848	0.483726
68.63	1	8	1	1	79.5	1	0	0.257289	0.262638	0.975088	0.0577603	0.813034	0.179007	1.61441	7.09941	0.350261	0.223105	0.143889	0.217698	0.30285	0.0730839	0.345999	0.603308	0.724465	0.898255	0.0872751	0.0733345	0.330128
61.16	1	8	0	1	93	1	0	0.116522	0.173559	1.27056	0.0565036	1.09107	0.262482	1.4297	7.91641	0.19484	0.216408	0.174965	0.274699	0.914122	0.0516124	0.336367	0.131939	1.0125	0.972252	0.0458554	0.0662554	0.406506
79.4	0	16	0	1	0	1	0	0.464232	0.257858	0.554488	0.076406	0.837606	0.292188	1.25488	8.38854	0.273553	0.224309	0.146416	0.229381	0.190829	0.0711141	0.284939	0.359664	0.685695	0.649353	0.14608	0.0775809	0.332816
78.49	0	11	1	1	0	0	0	0.192178	0.745132	0.470412	0.076715	2.00295	0.435323	2.37148	11.9114	0.293205	0.335454	0.199205	0.249264	0.140689	0.203444	0.638083	0.160545	0.934364	0.621766	0.0681522	0.0966298	0.406121
60.53	1	14	1	1	105	1	0	2.70585	0.590092	3.03608	0.18665	0.4315	0.402983	2.20109	16.7768	0.42132	0.303374	0.173087	0.290021	0.276248	0.245842	0.656274	1.19563	0.654615	0.629626	0.293955	0.22927	0.352224
85.06	1	13	1	0	88.75	1	0	0.214712	0.298028	2.39824	0.118323	1.07412	0.329964	1.38208	10.2515	0.216136	0.242251	0.132177	0.184954	0.213464	0.0924629	0.471526	0.124634	0.625312	0.578663	0.114658	0.0735278	0.344793
80.89	1	17	0	1	61.5	1	0	0.28395	0.158291	0.832458	0.122156	0.315268	0.212652	1.01295	7.45858	0.248006	0.241476	0.119124	0.129568	0.12455	0.0764178	0.301834	0.947393	0.743687	0.433767	0.0636183	0.0627934	0.28587
78.4	0	13	0	1	0	1	0	0.121615	0.123759	0.122727	0.0696532	0.195029	0.164577	1.03294	4.64039	0.127316	0.173451	0.0904889	0.117032	0.112891	0.0478633	0.260196	0.189316	0.445714	0.416345	0.0211654	0.0467214	0.145069
53.71	1	20	1	1	9.5	1	0	0.144724	0.16968	1.10896	0.368418	2.63982	0.313578	1.30007	6.70146	0.259811	0.288151	0.190218	0.208094	0.180265	0.0621835	0.218078	0.278019	0.977398	0.576505	0.0325135	0.0588063	0.314139
67.87	1	12	1	0	20	1	0	0.235216	0.234663	0.150613	0.0344508	0.402736	0.381734	1.92881	6.45295	0.284437	0.311183	0.151726	0.272428	0.265192	0.0994248	0.423871	0.253058	0.794082	0.469775	0.0642474	0.0897069	0.283111
63.82	0	18	0	1	0	1	0	0.185358	0.126932	0.652844	0.0168311	0.554994	0.181968	0.883257	4.46546	0.167738	0.263167	0.141889	0.171799	0.0834213	0.0494752	0.306212	0.379956	1.22363	0.682031	0.055163	0.0661072	0.246087
65.61	1	15	1	0	45	1	0	0.251267	0.247793	0.318392	0.0455572	0.618062	0.204185	1.13355	11.5606	0.47405	0.316733	0.164387	0.387042	0.46197	0.086508	0.426207	0.107666	0.843085	0.831613	0.354451	0.0740673	0.487183
62.76	1	17	1	0	82	1	0	0.319304	0.249609	0.33321	0.115457	0.525438	0.201444	1.06078	10.1982	0.41368	0.275106	0.168639	0.211259	0.155015	0.0885717	0.451077	0.135973	1.32399	0.744984	0.0510238	0.0955449	0.596542
53.93	1	15	0	1	42	1	0	0.800006	0.452023	0.413964	0.0171599	1.2335	0.501865	2.29792	13.8778	0.330771	0.331474	0.162757	0.286003	0.235759	0.136893	0.651194	0.417275	0.935454	0.947123	0.221644	0.13516	0.399898
79.76	1	16	0	0	50	1	0	0.37129	0.226352	0.193245	0.0757956	0.387262	0.113571	1.60947	9.55645	0.314972	0.223383	0.0604791	0.231579	0.331886	0.13463	0.43616	0.307666	0.549549	0.75996	0.201416	0.0964934	0.510002
57.23	1	18	0	0	25	1	0	0.372729	0.208579	0.224554	0.0263682	0.949073	0.323277	1.39198	11.0349	0.371951	0.332075	0.143146	0.227761	0.314716	0.0858201	0.393853	0.287391	1.1307	0.68598	0.107207	0.0877557	0.370263
80.54	1	8	0	0	40	1	0	0.275813	0.184649	0.2888	0.0206105	0.558246	0.267013	1.37608	5.39031	0.324918	0.230829	0.137924	0.121362	0.126598	0.0987659	0.415586	0.314312	1.36726	0.956025	0.101389	0.0735576	0.345528
45.8	1	18	1	0	5	1	0	0.182893	0.132749	0.464357	0.0286966	0.315796	0.156652	0.826148	7.57152	0.319798	0.226584	0.116347	0.4947	0.120346	0.0666262	0.318072	0.157606	0.921309	0.620816	0.092148	0.0783008	0.526465
58.72	0	13	1	0	0	1	0	2.51213	0.234402	4.51879	0.0322249	0.999882	0.321386	1.24991	6.7051	0.378835	0.209502	0.148535	0.322421	0.167239	0.0763978	0.460168	0.861273	1.32888	0.869716	0.278828	0.192265	0.386963
66.69	1	19	0	1	10.25	1	0	0.227768	0.311194	0.859878	0.120144	0.52671	0.243406	1.42924	7.16371	0.277946	0.256405	0.126169	0.201167	0.195063	0.061238	0.346178	0.293839	0.977235	0.689882	0.142494	0.077498	0.402197
44.68	1	8	0	0	0.5	0	0	0.42584	0.196853	0.298771	0.225016	0.419724	0.562586	1.36137	6.42605	0.389732	0.290889	0.189472	0.499173	0.144099	0.0713203	0.338938	0.683916	1.58118	0.720563	0.146161	0.0956042	0.42479
76.79	1	14	0	1	80	1	0	0.293095	0.248229	1.48914	0.0415987	0.431299	0.383238	1.61086	15.8323	0.347658	0.182709	0.135313	0.165908	0.304018	0.102997	0.498755	0.110408	0.728908	0.65248	0.137399	0.0817778	0.301032
62.73	1	15	1	0	20	1	0	0.295448	0.148428	0.360931	0.148964	0.457281	0.182498	1.31949	7.94262	0.309936	0.196049	0.149148	0.150617	0.177438	0.0696214	0.294613	0.622283	0.669264	0.81781	0.0724492	0.0945988	0.348066
70.64	1	16	0	0	80	1	0	0.911396	0.295851	0.429501	0.015551	0.624294	0.322519	1.8789	7.4963	0.414692	0.270713	0.172366	0.219176	0.397366	0.0698676	0.383059	0.458286	0.94984	0.878312	0.088161	0.114346	0.39647
50.94	1	19	1	0	25	0	0	0.458417	0.232049	1.77962	0.194005	0.643712	1.13836	1.42878	8.79436	0.364973	0.29006	0.203586	0.384648	0.239048	0.0760923	0.414669	0.623297	1.19644	0.896828	0.0700109	0.0961641	0.538962
83.11	1	15	0	1	15	1	0	0.236348	0.398822	0.0571499	0.0128579	1.08166	0.453306	1.35642	8.30398	0.345756	0.190502	0.165161	0.251575	0.206279	0.126729	0.486397	0.126441	0.651711	1.15556	0.0937463	0.0763634	0.378068
66.04	1	19	0	1	25	1	0	0.324033	0.208084	0.229785	0.0395345	0.875233	0.263508	1.48625	10.7226	0.287238	0.261634	0.201967	0.238048	0.155824	0.077356	0.364259	0.322179	1.18599	0.75525	0.0535048	0.0707672	0.346477
56.67	1	20	1	1	74	1	0	0.447931	0.264631	0.804666	0.33457	0.816404	0.556008	1.86866	7.57075	0.259413	0.354954	0.228494	0.273168	0.315484	0.0697332	0.466657	0.292703	1.32708	0.893099	0.0669097	0.0988042	0.34467
64.04	1	14	1	1	50	1	0	0.298013	0.238671	0.360404	0.0119932	0.790286	0.392996	1.68594	8.30182	0.475527	0.30939	0.290058	0.520319	0.251128	0.101925	0.330911	0.422339	1.2619	0.776764	0.0485879	0.101509	0.572179
59.1	1	14	0	0	51.5	1	0	0.260895	0.285621	0.109722	0.0765975	1.85635	0.464033	2.42439	10.8388	0.193186	0.31394	0.23597	0.19956	0.286322	0.100306	0.432168	0.372711	1.61135	0.864243	0.0718	0.103001	0.275883
56.47	1	11	0	1	15	1	0	0.687375	1.19812	0.342398	1.17534	0.760636	0.490154	3.09969	12.6269	0.549368	0.311784	0.155541	0.232336	0.380522	0.185534	0.837899	0.377749	0.685752	1.12203	0.184146	0.132196	0.576032
53.17	1	11	1	1	60	1	0	0.144126	0.0829116	0.0719725	0.0757611	0.25499	0.106333	0.781237	3.81083	0.155106	0.16389	0.0968535	0.112046	0.121094	0.0295251	0.169933	0.200484	0.589347	0.393312	0.0670458	0.045839	0.210368
50.74	1	13	0	0	35	0	0	1.85306	0.234935	1.66742	0.0165197	0.691221	0.840452	1.38408	8.07824	0.354912	0.287215	0.180274	0.31542	0.618455	0.0781066	0.340151	0.877351	1.20292	0.613752	0.157476	0.174965	0.495819
71.77	1	18	0	0	45	1	0	0.255575	0.454823	0.27684	0.190406	0.850403	0.296858	2.10327	7.50334	0.312031	0.249912	0.189837	0.197479	0.475471	0.0904215	0.560677	0.305366	0.458268	0.785149	0.115563	0.076203	0.290563
